# Supplementary material for: Lung Ultrasound in the Neonatal Intensive Care Unit: Does It Impact Clinical Care?
Source: Children (Basel). 2021 Nov 29;8(12):1098. doi: 10.3390/children8121098 (PMC8700415; doi:10.3390/children8121098)
Supplement: Supplementary file 1 [file children-08-01098-s001.zip]

Archive with 4 entries (4 files):
- Slide1.jpeg
- Slide2.jpeg
- Slide3.jpeg
- Slide4.jpeg
